# Supplementary material for: Swarm v2: highly-scalable and high-resolution amplicon clustering
Source: PeerJ. 2015 Dec 10;3:e1420. doi: 10.7717/peerj.1420 (PMC4690345; doi:10.7717/peerj.1420)
Supplement: File S1 [file peerj-03-1420-s001.zip]

Archive with 1 entries (1 files):
- supplementary_file.html
